# Supplementary material for: Statin treatment prevents the development of pulmonary arterial hypertension in a nonhuman primate model of HIV-associated PAH
Source: Sci Rep. 2019 Dec 27;9:19832. doi: 10.1038/s41598-019-55301-9 (PMC6934837; doi:10.1038/s41598-019-55301-9)
Supplement: Supplementary file 1 — Supplementary Dataset 1 [file 41598_2019_55301_MOESM1_ESM.xlsx]

## Sheet: Extended Data Figure 1
Extended Data Figure 1: Clinical characteristics of SIV-infected rhesus macaques
Animal	Sex	Age at infection (y)	Weight at infection (kg)	Baseline blood pressure (mm Hg)	Chronic CD4+ (no. of cells/µL)	Peak viral load (no. of RNA copies/mL)	Viral set point (no. of RNA copies/mL)	Peak mPAP (mm Hg)	PAH Status
SIV/Untreated Group 1
2813	Female	6.59	6.2	100/60	676.525	1.2 x 107	1.8 x 104	25.47	PAH+
2913	Female	4.74	6	110/50	730.947	3.2 x 106	2.8 x 105	23.07	PAH-
3013	Female	6.13	7	110/60	329.774	2.0 x 107	6.7 x 104	15.51	PAH-
3113	Female	6.67	5	100/75	885.813	3.6 x 108	1.2 x 107	20.61	PAH-
3213	Female	5.3	6.4	110/70	296.94	2.4 x 107	2.1 x 106	27.85	PAH+
3313	Female	6.12	8	110/70	700.831	4.4 x 107	2.0 x 106	26.12	PAH+
3413	Female	4.9	5.4	120/65	439.672	3.9 x 107	5.9 x 105	34.71	PAH+
3513	Female	4.73	7.4	110/60	274.051	1.1 x 108	3.5 x 105	23.7	PAH-
3613	Female	4.72	7	110/70	312.177	1.4 x 107	2.7 x 106	21.4	PAH-
6513	Male	5.78	11.8	110/60	690.114	1.7 x 107	1.9 x 105	21.36	PAH-
10413	Male	5.8	8.8	110/75	397.087	1.2 x 108	1.2 x 107	21.03	PAH-
10613	Male	5.68	7.2	130/80	448.862	3.8 x 106	3.3 x 106	31.09	PAH+
10713	Male	6.86	6.8	135/95	377.771	1.2 x 106	1.1 x 106	21.11	PAH-
11313	Male	5.79	8	140/80	679.1	1.0 x 107	2.2 x 102	22.95	PAH-
11413	Male	5.84	8.8	130/70	188.286	7.1 x 106	7.9 x 105	18.86	PAH-
11613	Male	5.9	7.4	130/80	446.925	1.2 x 108	2.2 x 106	26.28	PAH+
17511	Male	7.25	11.8	140/80	412.919	4.8 x 106	3.5 x 104	37.28	PAH+
17611	Male	7.06	10.8	120/70	127.986	1.1 x 107	1.0 x 106	25.15	PAH+
18011	Male	7.86	10.2	110/50	733.183	2.6 x 106	2.1 x 105	36.46	PAH+
18211	Male	8.25	12.4	130/90	371.84	1.0 x 107	1.3 x 106	31.97	PAH+
18311	Male	7.17	11.6	110/50	442.539	7.3 x 106	9.5 x 105	27.49	PAH+
Mean ± SD or PAH prevalence		6.1 ± 1.0	8.3 ± 2.3	118 ± 13 / 70 ± 12	474 ± 205	4.5 ± 8.2 x 107	2.0 ± 3.4 x106	25.7 ± 5.8	0.522
SIV/Statin Group 2
22-16	Female	9	6	120/90	833.009	8.1 x 106	3.0 x 104	15.2335	PAH-
24-16	Female	11	5.3	110/80	416.286	7.9 x 106	6.1 x 103	46.2515	PAH+
30-16	Male	5	11.1	115/80	346.87	1.6 x 107	1.8 x 106	23.1505	PAH-
33-16	Male	5	17	115/70	428.501	1.3 x 107	1.7 x 106	25.666	PAH+
34-16	Male	9	15.3	100/70	231.432	7.3 x 106	9.9 x 105	19.1647	PAH-
37-16	Female	6	7.8	100/60	1450.85	1.7 x 107	2.7 x 105	23.2415	PAH-
38-16	Female	9	7.1	110/90	394.437	1.8 x 107	1.3 x 104	17.567	PAH-
39-16	Female	10	8.9	120/90	272.082	4.9 x 107	1.7 x 106	20.245	PAH-
41-16	Female	9	9.3	120/90	412.32	1.1 x 107	8.8 x 104	17.3525	PAH-
46-16	Male	8	13.4	140/70	188.047	9.3 x 106	3.5 x 105	16.6115	PAH-
47-16	Male	9	13.1	170/100	187.938	3.7 x 107	4.6 x 104	17.099	PAH-
48-16	Male	9	11.3	100/50	498.959	5.0 x 107	2.9 x 106	22.0455	PAH-
50-16	Male	9	13.9	130/80	159.758	1.0 x 107	1.4 x 105	20.5895	PAH-
52-16	Male	6	13.5	110/80	410.881	5.0 x 106	1.2 x 105	20.726	PAH-
Mean ± SD or PAH incidence		8.1 ± 1.9	10.9 ± 3.6	119 ± 19 / 79 ± 14	445 ± 336	1.9 ± 1.5 x 107	7.3 ± 9.4 x 105	21.8 ± 7.6	0.143
SIV/Statin Group 3
25-16	Female	10	6.2	125/100	260.791	2.4 x 107	1.4 x 105	21.363	PAH-
26-16	Female	9	6.9	130/90	850.818	1.6 x 107	4.1 x 103	16.813	PAH-
27-16	Female	9	6	115/60	516.911	1.2 x 107	1.1 x 106	13.1665	PAH-
28-16	Female	9	7	120/90	985.65	4.7 x 107	7.8 x 102	23.586	PAH-
29-16	Male	6	16	125/90	202.823	4.3 x 107	1.4 x 106	45.4975	PAH+
31-16	Male	9	9.5	90/65	221.839	2.2 x 107	1.2 x 107	N/A	PAH-
32-16	Male	9	10.1	120/95	713.188	1.0 x 106	1.5 x 104	22.8645	PAH-
35-16	Male	10	9	120/95	307.432	8.4 x 105	3.0 x 102	24.093	PAH-
36-16	Male	7	14.3	90/60	627.038	8.3 x 106	1.1 x 105	18.9125	PAH-
43-16	Female	9	8.3	115/80	948.921	7.3 x 106	1.8 x 106	20.1605	PAH-
44-16	Female	8	5.7	140/100	179.949	9.6 x 106	4.4 x 105	19.7835	PAH-
45-16	Male	10	10.9	110/80	349.461	8.8 x 106	2.8 x 103	24.366	PAH-
49-16	Male	6	13	130/85	276.987	2.9 x 107	4.0 x 105	N/A	PAH-
51-16	Male	9	11.1	100/70	690.271	5.8 x 106	9.0 x 103	19.9395	PAH-
Mean ± SD or PAH incidence		8.6 ± 1.3	9.6 ± 3.2	116 ± 15/ 83 ± 14	509 ± 290	1.7 ± 1.4 x 107	1.2 ± 3.1 x 106	22.5 ± 7.9	0.071
mPAP, mean pulmonary arterial pressure; N/A, mot available; PAH, pulmonary arterial hypertension
